# Supplementary material for: A novel nonosteocytic regulatory mechanism of bone modeling
Source: PLoS Biol. 2019 Feb 1;17(2):e3000140. doi: 10.1371/journal.pbio.3000140 (PMC6373971; doi:10.1371/journal.pbio.3000140)
Supplement: S1 Data — (XLSX) [file pbio.3000140.s010.xlsx]

## Sheet: RT-qPCR analysis - col1 10days
Biological Group	Target	Cт Mean	ΔCт Mean	ΔCт SE	ΔΔCт	RQ	RQ Min	RQ Max
no swim	col1	20.0789	-1.17309	0.202875	0	1	0.739631	1.35203
swim	col1	19.075	-2.5855	0.246074	-1.41241	2.66181	1.86016	3.80894
no swim	rpl	21.252
swim	rpl	21.6605
Sample	Target	Cт Mean	ΔCт Mean	ΔCт SE
ns11	rpl	21.2629
ns11	col1	20.1078	-1.15512	0.0188556
ns13	rpl	21.3492
ns13	col1	19.8341	-1.51514	0.0321776
ns14	rpl	21.5121
ns14	col1	19.5404	-1.9717	0.129773
ns17	rpl	20.8839
ns17	col1	20.8335	-0.0504208	0.0363502
swim1	rpl	21.2245
swim1	col1	18.9276	-2.29692	0.0933813
swim2	rpl	21.0397
swim2	col1	18.2999	-2.73978	0.135643
swim6	rpl	21.9957
swim6	col1	19.9186	-2.07709	0.0375248
swim8	rpl	21.8252
swim8	col1	18.7139	-3.11124	0.0139984
swim10	rpl	22.2176
swim10	col1	19.5152	-2.70248	0.112563

## Sheet: RT-qPCR analysis - SOST 10days
Biological Group	Target	Cт Mean	ΔCт Mean	ΔCт SE	ΔΔCт	RQ	RQ Min	RQ Max
no swim	sost	27.4059	6.1539	0.198981	0	1	0.743924	1.34422
swim	sost	27.413	5.75247	0.279516	-0.401423	1.32081	0.87915	1.98435
no swim	rpl	21.252
swim	rpl	21.6605
Sample	Target	Cт Mean	ΔCт Mean	ΔCт SE
ns11	sost	27.8736	6.61072	0.0123098
ns11	rpl	21.2629
ns13	sost	27.7822	6.43296	0.0907926
ns13	rpl	21.3492
ns14	sost	27.2458	5.73369	0.141406
ns14	rpl	21.5121
ns17	sost	26.7221	5.83822	0.118372
ns17	rpl	20.8839
swim1	sost	27.2534	6.02882	0.108708
swim1	rpl	21.2245
swim2	sost	26.499	5.45925	0.125287
swim2	rpl	21.0397
swim6	sost	28.6378	6.64219	0.0897935
swim6	rpl	21.9957
swim8	sost	27.1663	5.34118	0.0945093
swim8	rpl	21.8252
swim10	sost	27.5086	5.29094	0.121857
swim10	rpl	22.2176

## Sheet: RT-qPCR analysis - col1 1h
Biological Group	Target	Cт Mean	ΔCт Mean	ΔCт SE	ΔΔCт	RQ	RQ Min	RQ Max
no swim	col1	20.1537	0.114293	0.264745	0	1	0.683471	1.46312
swim	col1	21.178	-0.266307	0.196079	-0.3806	1.30188	0.972691	1.74249
no swim	rpl	20.0395
swim	rpl	21.4443
Sample	Target	Cт Mean	ΔCт Mean	ΔCт SE
3001	col1	21.365	1.41969	0.458251
3001	rpl	19.9453
3002	col1	20.6002	0.64147	0.0231598
3002	rpl	19.9587
3003	col1	20.4239	0.758033	0.0475458
3003	rpl	19.6659
3005	col1	20.3153	-0.184598	0.0601545
3005	rpl	20.4999
3006	col1	19.2534	-0.686894	0.0613188
3006	rpl	19.9403
3007	col1	18.9647	-1.26195	0.0623887
3007	rpl	20.2266
3132	col1	20.7793	-0.342679	0.00455015
3132	rpl	21.122
3133	col1	21.3088	0.389851	0.0226883
3133	rpl	20.919
3137	col1	21.2162	-0.461682	0.0544213
3137	rpl	21.6779
3138	col1	21.4078	-0.650719	0.17612
3138	rpl	22.0585

## Sheet: RT-qPCR analysis - SOST 1h
Biological Group	Target	Cт Mean	ΔCт Mean	ΔCт SE	ΔΔCт	RQ	RQ Min	RQ Max
no swim	sost	21.0865	5.42533	0.187357	0	1	0.768248	1.30166
swim	sost	22.7903	6.3525	0.248587	0.927169	0.525889	0.369276	0.748923
no swim	rpl	15.6612
swim	rpl	16.4378
Sample	Target	Cт Mean	ΔCт Mean	ΔCт SE
3001	sost	21.8228	5.55499	0.0990622
3001	rpl	16.2678
3002	sost	21.3151	5.58335	0.0601631
3002	rpl	15.7318
3003	sost	20.6122	5.61906	0.0936604
3003	rpl	14.9931
3005	sost	22.1905	5.76041	0.0465326
3005	rpl	16.4301
3006	sost	20.5429	5.16901	0.0306118
3006	rpl	15.3739
3007	sost	20.7872	5.53962	0.332581
3007	rpl	15.2476
3008	sost	20.8433	5.48196	0.0955471
3008	rpl	15.3614
3131	sost	21.5873	5.41429	0.238781
3131	rpl	16.173
3132	sost	22.7525	6.0977	0.196178
3132	rpl	16.6548
3133	sost	22.9538	6.84167	0.0870076
3133	rpl	16.1121
3134	rpl	15.5932
3137	sost	22.8605	5.73232	0.400369
3137	rpl	17.1282
3138	sost	23.4617	6.49624	0.168856
3138	rpl	16.9655

## Sheet: fish sizes
Fish standard length (in millimeters) of fish used for the long-term swimming experiment experiment
(Individual measurements were used for the averaged graph shown in SI Figure 3)
Medaka un-trained	Medaka trained	ZF un-trained	ZF trained
25.41	27.07	30.44	33.4
27.31	28.41	36.53	36.22
29.71	28.25	36.12	33.05
27.6	29.19	30.81	33.4
27.75	29.84	34.53	34.74
28.18	28.72	33.27	38.67
29.53	27.81	33.67	35.47
27.9	27.85	33.3	36.98
28.18	29.36	37.77	32.64
29.25	30.01	30.05	36.79
29.16	27.9	32.02	42.6
26.65	28.37	34.63	31.88

## Sheet: nano-indentation results
Young's Modulus results (GPa) determined by by nano-indentation of the vertebral body of trained and un-trained medaka and zebrafish
(Individual measurements made in 3 fish of each group, and were used for the averaged graph shown in SI Figure 2)
Note: only indentation values for which the indents could be definitively identified by electron microscopy where used.
medaka un-trained	medaka trained	ZF un-trained	ZF trained
20.96	28.83	21.6643	25.3854
26.14	21.43	20.5147	19.9939
24.65	24.19	18.2747	20.9757
19.75	25.92	20.6524	21.8137
21.81	28.34	19.3694	24.8736
20.56	22.15	40.575	24.5465
26.6	21.41	22.7069	24.0541
21.75	25.15	16.5132	22.0972
18.72	21.67	26.0781	22.1852
21.88	20.45	18.0151	22.8484
25.3	20.93	18.6613	24.134
23.46	30.64	20.0692	24.5829
24.63	22.46	19.931	23.3064
28.11	24.31	25.1523	25.5044
23.77	25.47	17.0448	28.5011
26.24	23.74	20.946	25.2954
26.2	23.58	21.2444	25.7805
26.87	22.14	16.1166	23.4997
21.96	12.3	18.0949	27.1308
24	18.26	17.2437	24.13
22.7	21.29	21.0225	22.22
20.64	22.83	17.23	17.32
26.5	14.79	25.86	20.71
25.71	16.78	21.7	19.95
25.68	13.79	30.09	20.8
24.2	17.3	23.09	20.71
25.27	17.91	23.02	26.87
24.3	19.83	22.1	21.12
23.42	17.54	24.11	23.1
21.52		29.09	26.01
24.97		21.97	13.56
21.68		22.62	22.11
19.6		23.31	25.3
13.32		19.44	17.75
12.8		25.96	31.78
14.11		25.24	27.96
19.14		22.51	26.98
19.44		16.2882	13.8095
20.63		18.2888	11.7671
20.72		26.1002	20.6805
22.16		10.9191	15.766
22.9		9.6425	20.1851
22.04		16.9625	16.05
22.79		16.151	12.5
18.83		20.5769	16.98
14.11		17.407	14.63
19.15		23.9473	19.85
14.82		13.83	16.03
20.78		19.13	17.67
17.23		18.62
14.3		17.33
9.14		17.66
13.8		22.44
18.58		17.85
17.4		19.03
12.12		20.09
6.06		20.08
20.03		17
19.4		17.89
21.26		19.87
23.64		14.22
14.56
22.97
21.95
20.7
23.92
